# Supplementary material for: A computational validation for the health concept maturity levels questionnaire
Source: Front Psychol. 2026 Jan 26;16:1555014. doi: 10.3389/fpsyg.2025.1555014 (PMC12884647; doi:10.3389/fpsyg.2025.1555014)
Supplement: Supplementary file 1 [file Table_1.xlsx]

## Sheet: Feuil1
Facteur CML Health	Sous-facteur	Niveau CML	ID de critère	Enoncé de l'item	Osgood Lower (1)	Osgood Upper (6)
Technologie	Développement technologique	CML1	T1.1	Les outils pertinents pour répondre aux exigences techniques sont clairement identifiés	Pas du tout d'accord	Complètement d'accord
Technologie	Développement technologique	CML1	T1.2	Nous avons estimé les offres concurentielles existantes	Pas du tout	Très finement
Technologie	Développement technologique	CML1	T1.3	La stratégie initiale de déploiement du concept est	Inconnue	Déployée
Technologie	Propriété Intellectuelle	CML1	T1.4	Notre connaissance des méthodologie de référence en termes de confidentialité et relatives au projet est	Parcellaire	Complète
Technologie	Propriété Intellectuelle	CML1	T1.5	Dans notre domaine, nous avons une connaissance des brevets existants	Parcellaire	Complète
Technologie	Développement technologique	CML2	T2.1	Nous avons réalisé des simulations type "preuve de concept" pour les fonctions essentielles	Initiation des travaux	Travaux complétés
Technologie	Développement technologique	CML2	T2.3	Nous avons identifiés les verrous technologiques contemporains	De manière liminaire	De manière étendue
Technologie	Gestion des Données	CML2	T2.4	Nous avons collecté des données pour la R&D	Pas du tout	Collecte terminée
Technologie	Propriété Intellectuelle	CML2	T2.5	Nos brevets de principe sont	A l'état de projet	Déposés
Technologie	Développement technologique	CML2	T2.6	Parmi les principes employables dans le cadre de notre innovation, nous avons :	Identification des options disponibles	Focalisation totale
Technologie	Développement technologique	CML3	T3.1	Dans le contexte de l'innovation, nous en sommes à l'état de :	Formulation théorique débutée	Simulation fonctionnelle complétée
Technologie	Développement technologique	CML3	T3.2	L'architecture logicielle adaptée à notre innovation est :	En cours d'identification	Sélectionnée
Technologie	Développement technologique	CML3	T3.3	Les verrous technologiques nous contraignant sont	Identifiés	Levés
Technologie	Développement technologique	CML3	T3.4	Pour chaque brique technologique, nous avons :	Théorisé les maquettes	Produit les maquettes
Technologie	Propriété Intellectuelle	CML3	T3.5	Nos brevets spécifiques sont	Inexistants	Déposés
Technologie	Développement technologique	CML3	T3.6	Notre preuve de concept a été	Théorisée	Réalisée en laboratoire
Technologie	Gestion des Données	CML3	T3.7	La structure des données logicielles est	En cours d'investigation	Totalement connue
Technologie	Développement technologique	CML4	T4.1	Concernant nos briques technologiques, nous avons	Réalisé les maquettes	Réalisé le démonstrateur matériel
Technologie	Gestion des Données	CML4	T4.2	La question de la protection des données est	En cours de discussion	Totalement résolue
Technologie	Développement technologique	CML4	T4.3	Concernant la partie logicielle, nous avons :	Théorisé les protocoles d'utilisation	Assemblé le démonstrateur logiciel
Technologie	Développement technologique	CML4	T4.4	Les risques techniques sont	Inconnus	Totalement pris en compte
Technologie	Propriété Intellectuelle	CML4	T4.5	Nous sommes convaincus que l'exploitation de la solution est possible	Pas du tout d'accord	Totalement d'accord
Technologie	Gestion des Données	CML5	T5.1	L'exploitation des données est	Au stade de projet	Complétée
Technologie	Propriété Intellectuelle	CML5	T5.2	Nos brevets d'amélioration (de fabrication, de process) sont :	Inexistants	Déposés
Technologie	Développement technologique	CML5	T5.3	Les partenaires pouvant déployer la solution sont	Inconnus	Sélectionnés
Technologie	Développement technologique	CML5	T5.4	Notre premier prototype ("alpha") est :	Au stade de projet	Conçu et fabriqué
Technologie	Développement technologique	CML5	T5.5	La mise en place des procédures de fabrication du premier prototype est	Au stade de discussions	Connue
Technologie	Développement technologique	CML5	T5.6	A notre état d'avancement, les fonctionnalités de la solution sont	Investiguées	Connues et gelées
Technologie	Gestion des Données	CML6	T6.1	Concernant nos études cliniques, nous en sommes à l'état	De projet	D'exploitation de donnée complétée
Technologie	Développement technologique	CML6	T6.2	Concernant notre prototype Alpha, nous en sommes à l'état	De conception	D'amélioration du processus de production
Technologie	Propriété Intellectuelle	CML6	T6.3	Concernant les données clinique, la question de la propriété intellectuelle est	A l'état de discussion	Résolue
Technologie	Développement technologique	CML6	T6.4	De manière générale et concernant notre prototype, nous en sommes :	Au travail sur la version Alpha	Déjà passés à une version Beta
Technologie	Développement technologique	CML6	T6.5	Notre dossier technique est :	En cours de conception	Déjà consolidé
Technologie	Développement technologique	CML7	T7.1	L'industrialisation de notre solution est :	Prévue	En cours
Technologie	Développement technologique	CML7	T7.2	Nos chaines de production	Sont en cours d'exploration	Permettent la réalisation de préséries
Technologie	Développement technologique	CML7	T7.3	Les fonctions embarquées par la solution logicielles sont	Envisagées	Totalement automatisées
Technologie	Gestion des Données	CML7	T7.4	La gestion des accès aux serveurs de données est	En cours de discussion	Totalement définie
Technologie	Gestion des Données	CML8	T8.1	La méthode de collecte des données d'usage est	Encore inconnue	Mise en place
Technologie	Développement technologique	CML8	T8.2	Concernant notre capacité de production, nous en sommes à l'état de	Produire des préséries	Production industrialisée
Technologie	Développement technologique	CML8	T8.3	Concernant le développement de la solution, nous en sommes à l'étape de	Evaluation initiale	Correction des problèmes matériels et bugs logiciels
Technologie	Gestion des Données	CML8	T8.4	Concernant nos études cliniques, nous avons :	Réalisé une étude unique	Exploité des données d'études complémentaires
Technologie	Développement technologique	CML9	T9.1	De manière générale, notre solution est :	Industrialisable	Produite en série
Technologie	Développement technologique	CML9	T9.2	Le cycle de vie de la solution est :	Théorisé	Totalement géré
Technologie	Gestion des Données	CML9	T9.3	Actuellement, les données d'exploitation sont de la solution sont	Existante	Produites
Technologie	Propriété Intellectuelle	CML9	T9.4	Concernant la concurrence, notre approche est :	Passive	Centrée sur le veille concurentielle
Technologie	Gestion des Données	CML9	T9.5	Les données de vie de produit en condition réelle sont	Existantes	Collectées et traitées
Besoin	Usages	CML1	B1.1	Le contexte social et de santé publique de notre projet est	A l'étude	Finement identifié
Besoin	Usages	CML1	B1.2	Les contextes d'usages et contraintes de notre solutions sont	A l'étude	Finement identifiées
Besoin	Marché	CML1	B1.3	Les problèmes socio-économiques et/ou médicaux encadrant notre projet sont	A l'étude	Clairement définis
Besoin	Evaluation clinique	CML1	B1.4	Les modalités d'observation de notre principe actif sont	A l'étude	Clairement définis
Besoin	Usages	CML1	B1.5	Concernant nos usagers et leur entourage, on peut clairement parler d'empowerment	Pas du tout d'accord	Complètement d'accord
Besoin	Marché	CML1	B1.6	Notre revue de la littérature marché est complète	Pas du tout d'accord	Complètement d'accord
Besoin	Marché	CML1	B1.7	Les besoins individuels et collectifs des usagers potentiels sont	A l'étude	Clairement définis
Besoin	Evaluation clinique	CML1	B1.8	Notre revue de la littérature clinique est complète	Pas du tout d'accord	Complètement d'accord
Besoin	Usages	CML1	B1.9	Nous pourrions décrire notre environnement projet comme	En constitution	Propice à la créativité et à l'innovation
Besoin	Usages	CML2	B2.1	Nos tests d'usages sur maquette sont	En cours de développement	Complétés
Besoin	Usages	CML2	B2.2	Les situations pratiques justifiant le besoin sont	A l'étude	Clairement qualifiées
Besoin	Marché	CML2	B2.3	Le besoin associé à notre solution est clairement quantifié	Pas du tout d'accord	Complètement d'accord
Besoin	Evaluation clinique	CML2	B2.4	Nous avons totalement identifié le besoin médical auquel répond notre solution	Pas du tout d'accord	Complètement d'accord
Besoin	Evaluation clinique	CML2	B2.5	L'action de notre principe actif est	Théorisée	Prouvée sur le plan du concept
Besoin	Evaluation clinique	CML2	B2.6	Les experts du domaine clinique relatif à notre solution sont	En cours d'identification	Clairement identifiés
Besoin	Marché	CML2	B2.7	La proposition de valeur de notre solution est	A l'étude	Clairement identifiée
Besoin	Marché	CML2	B2.8	Nous avons totalement analysé les attentes du marché que nous visons	Pas du tout d'accord	Complètement d'accord
Besoin	Usages	CML3	B3.1	Les besoins et cas d'usages ont été analysés de manière pluridisciplinaire	Pas du tout d'accord	Complètement d'accord
Besoin	Usages	CML3	B3.2	Concernant les tests d'usage, nous en sommes à l'étape	D'identification	Priorisation achevée
Besoin	Usages	CML3	B3.3	Des scénarii d'usage adaptés ont été construits	Pas du tout d'accord	Complètement d'accord
Besoin	Marché	CML3	B3.4	Le produit est positionné et l'impact attendu	Pas du tout d'accord	Tout à fait d'accord
Besoin	Evaluation clinique	CML3	B3.5	Le besoin médical est	Suspecté	Complètement confirmé
Besoin	Evaluation clinique	CML3	B3.6	Nos tests pré-cliniques sont	Au stade de conception	Complètement achevés
Besoin	Usages	CML3	B3.8	Les caractéristiques prioritaires à intégrer dans les tests d'usages sont	En cours d'identification	Complètement identifiées
Besoin	Evaluation clinique	CML3	B3.9	Nous pouvons affirmer que notre dossier d'évaluation clinique a été initié	Pas du tout d'accord	Complètement d'accord
Besoin	Marché	CML4	B4.1	Les priorités selon les cibles marchées visées ont sont	Totalement inconnues	Clairement identifiées
Besoin	Usages	CML4	B4.2	L'usage médical a été	Identifié	Vérifié avec des experts
Besoin	Marché	CML4	B4.3	L'impact attendu est	Inconnu	Précisément chiffré
Besoin	Usages	CML4	B4.4	La dimension organisationnelle du projet est	En cours de caractérisation	Clairement caractérisée
Besoin	Marché	CML4	B4.5	Concernant notre business plan, nous en sommes à l'étape	De collection des données de marché	De fourniture des données de marché
Besoin	Evaluation clinique	CML4	B4.6	Nos essais cliniques préliminaires ont été réalisé	Pas du tout d'accord	Complètement d'accord
Besoin	Marché	CML4	B4.7	Le marché accessible a été validé selon ses prérequis organisationnels	Pas du tout d'accord	Complètement d'accord
Besoin	Usages	CML4	B4.8	Nos evaluations UX/UI en laboratoire sont	Au stade de conception	Complètement réalisées
Besoin	Usages	CML4	B4.9	Nos évaluations formatives d'usabilité en environnement simulés sont	Au stade de conception	Complètement réalisées
Besoin	Evaluation clinique	CML4	B4.10	Nos résultats de tests pré-cliniques	N'ont pas du tout analysé	Ont complétement été analysées
Besoin	Evaluation clinique	CML4	B4.11	Notre dossier clinique est	Toujours à l'état d'initiation	Complètement constitué
Besoin	Usages	CML5	B5.1	Nos vérifications d'usage en environnement réalisé et contrôlé sont	Au stade de projet	Complètement réalisés
Besoin	Usages	CML5	B5.2	Les processus et schéma d'industrialisation des usages sont	Au stade de projet	Clairement définis
Besoin	Marché	CML5	B5.3	Notre market access strategy est	Au stade de projet	Clairement identifiée
Besoin	Usages	CML5	B5.5	On pourrait décrire notre relation avec les professionnels de la santé comme	Distante	Propice au partage et à l'accompagnement
Besoin	Evaluation clinique	CML5	B5.7	La consultation précoce des autorités de santé concernant la démarche d'évaluation clinique est	Envisagée	Réalisée
Besoin	Evaluation clinique	CML6	B6.1	Concernant nos essais cliniques pivots, nous en sommes au stade	De projet	Où le rapport d'étude a été rédigé
Besoin	Marché	CML6	B6.3	Nous avons complètement caractérisé le dispositif sur la base d'enquêtes d'utilisation	Pas du tout d'accord	Complètement d'accord
Besoin	Marché	CML6	B6.4	Notre produit minimum viable est	Envisagé	Clairement défini
Besoin	Usages	CML6	B6.5	L'usabilité, l'acceptabilité, et l'expérience utilisateur sont	Théorisés	Clairement évalués
Besoin	Evaluation clinique	CML6	B6.6	Notre protocole clinique confirmatoire pour l'investigation clinique marquage CE est	A l'état projet	Complètement rédigé
Besoin	Marché	CML6	B6.7	Notre stratégie d'implémentation du business plan est	A l'état projet	Complètement identifiéee
Besoin	Evaluation clinique	CML7	B7.1	Nos essais cliniques multi-centriques sont	Au stade de projet	Complètement terminés
Besoin	Usages	CML7	B7.2	Nos évaluations écologiques de présérie sont	Envisagées	Complètement terminées
Besoin	Usages	CML7	B7.3	La perception du produit est	Théorisée	Clairement analysée et située
Besoin	Marché	CML7	B7.4	Nos éléments marketing (déploiement, export,...) sont	Théorisés	Clairement identifiés
Besoin	Marché	CML7	B7.5	Concernant l'exportation nous sommes...	En cours de préparation	Totalement prêts
Besoin	Usages	CML8	B8.1	Nos tests d'usage en vie/environnement réel(le) sont	Au stade de projet	Terminés
Besoin	Marché	CML8	B8.2	La promotion, publicité et rencontre des promoteurs ou experts est	Au stade de projet	Déjà en cours
Besoin	Evaluation clinique	CML8	B8.3	Nos essais cliniques complémentaires sont	Pas envisagé	Achevés
Besoin	Marché	CML8	B8.4	A partir de nos études d'usages nous avons	Commencé à produire des résultats	Déjà mis en place des stratégies de communication
Besoin	Usages	CML8	B8.5	L'acceptabilité sociale de notre projet est	Théorisée	Complètement étudiée
Besoin	Usages	CML8	B8.6	Les impacts organisationnels de notre projet sont	Théorisés	Clairement estimés
Besoin	Evaluation clinique	CML8	B8.7	Nos études médico-économiques sont	Plutôt à l'état de projet	Totalement analysées
Besoin	Usages	CML8	B8.8	Nous avons estimés les impacts organisationnels en terme d'Article 51	Pas du tout d'accord	Complètement d'accord
Besoin	Usages	CML8	B8.9	Concernant nos études d'impacts organisationnels	Elles sont à l'état de projet	Nous avons réalisé des études complémentaires
Besoin	Marché	CML8	B8.10	Les hypothèses économiques basées sur nos données de vie réelle sont	Toujours les mêmes qu'à leur définition initiale	Adéquatement actualisées
Besoin	Marché	CML8	B8.11	Nos stratégies go to market par typologie client sont	A l'état de projet	Déjà bien affinées
Besoin	Usages	CML9	B9.1	Les tests d'usage en vie réelle	Se sont déjà achevés à la dernière étape	Se sont poursuivi
Besoin	Evaluation clinique	CML9	B9.2	Nous réalisons des suivi qualité PROM (Patient Reported Outcome Measure)	Pas du tout d'accord	Complètement d'accord
Besoin	Usages	CML9	B9.3	Nous réalisons des suivis qualité PREM (Patient Reported Experience Measure)	Pas du tout d'accord	Complètement d'accord
Besoin	Usages	CML9	B9.4	Les modes d'appropriation par l'usager sont	Théorisés	Déjà analysés
Besoin	Evaluation clinique	CML9	B9.5	Nous avons défini de nouvelles indications pour notre dispositif ou réévalué son prix	Pas du tout d'accord	Complètement d'accord
Besoin	Marché	CML9	B9.6	Notre produit est	Au stade de prototype peu avancé	Commercialisé et vendu sur différents marchés
Programmatique	Financement	CML1	P1.1	Notre équipe projet est	En cours de constitution	Totalement mise en place
Programmatique	Aspects réglementaires	CML1	P1.2	Le cadre réglementaire entourant notre projet est	En cours de théorisation	Clairement connu et défini
Programmatique	Gestion du Projet	CML1	P1.3	Notre projet est	Au stade de planification	Totalement planifié ou en cours d'exécution
Programmatique	Gestion du Projet	CML1	P1.4	Notre collège d'évaluateur est	En cours d'identification précoce	Totalement identifiés ou constitués
Programmatique	Gestion du Projet	CML1	P1.5	Les contributeurs potentiels au projet sont	En cours d'identification précoce	Totalement identifiés ou constitués
Programmatique	Gestion du Projet	CML1	P1.6	Le pilote de notre projet est	En cours d'identification précoce	Totalement identifiés ou constitués
Programmatique	Financement	CML1	P1.7	Nos sources de financement sont	En cours d'identification précoce	Totalement identifiés ou constitués
Programmatique	Financement	CML1	P1.8	Notre plan de financement R&D est	En cours de théorisation	En cours d'exécution
Programmatique	Gestion du Projet	CML2	P2.1	Les coopérations bénéfiques entourant notre projet sont	En cours d'identification précoce	Déjà organisées
Programmatique	Gestion du Projet	CML2	P2.2	Concernant nos risques projets,	Ils sont en cours d'évaluation	La première analyse est déjà terminée
Programmatique	Financement	CML2	P2.3	Concernant notre business plan,	Il est en cours de théorisation	La préfiguration est achevée
Programmatique	Gestion du Projet	CML2	P2.4	Les expertises (extérieures et intérieures) requises sont	En cours d'identification précoce	Clairement définies
Programmatique	Aspects réglementaires	CML2	P2.5	Concernant les exigences générales requises en matière de sécurité et de performance	Elles sont en cours d'évaluation	La première analyse est déjà terminée
Programmatique	Aspects réglementaires	CML2	P2.6	Concernant les aspects éthiques entourant notre concept	Ils sont en cours d'évaluation	Ils sont clairement identifiés et définis
Programmatique	Aspects réglementaires	CML2	P2.7	Concernant la confirmé RGPD et la gestion de données de notre projet	Elle est en cours de théorisation	Elle est pleinement confirmée
Programmatique	Aspects réglementaires	CML3	P3.1	Les contraintes réglementaires de notre projet sont	En cours d'évaluation	Clairement définies
Programmatique	Gestion du Projet	CML3	P3.2	Nos éléments projets ont déjà été mis à jour	Pas du tout d'accord	Totalement d'accord
Programmatique	Gestion du Projet	CML3	P3.3	Nous avons réalisés des test beds (laboratoires d'essais)	Pas du tout d'accord	Totalement d'accord
Programmatique	Financement	CML3	P3.4	Concernant le plan de financement de notre démonstrateur	Il n'est pas du tout constitué	Il est déjà achevé
Programmatique	Aspects réglementaires	CML3	P3.5	Concernant nos risques Produit,	Ils sont en cours d'évaluation	La première analyse est déjà terminée
Programmatique	Gestion du Projet	CML4	P4.1	Concernant le premier cadre du plan de développement produit	Il est en cours de théorisation	Il est pleinement achevé
Programmatique	Gestion du Projet	CML4	P4.2	Notre plan exploratoire d'investigation clinique et d'usages est	En cours d'identification précoce	Pleine achevé
Programmatique	Aspects réglementaires	CML4	P4.3	L'analyse éthique de notre produit est	Au stade de première analyse	Totalement achevée
Programmatique	Financement	CML4	P4.4	Notre business plan est	Toujours au stade de première analyse	A déjà été formalisé
Programmatique	Aspects réglementaires	CML4	P4.5	L'analyse des risques liés au Produit sont	Au stade de première analyse	Totalement achevée
Programmatique	Gestion du Projet	CML4	P4.6	Les compétences complémentaires requises pour mener à bien notre projet sont	En cours d'identification précoce	Déjà identifiées et acquises
Programmatique	Gestion du Projet	CML4	P4.7	Les risques projets, le planning et le budget ont été actualisés en fonction du plan d'investigation clinique	Pas du tout d'accord	Complètement d'accord
Programmatique	Aspects réglementaires	CML4	P4.8	Notre dossier technique en vue du marquage CE est	Au stade d'idée	Déjà en cours de constitution ou plus
Programmatique	Gestion du Projet	CML5	P5.1	Concernant nos partenariats de développement industriels	Ils sont au stade d'idée	Ils sont déjà pleinement constitués
Programmatique	Gestion du Projet	CML5	P5.2	Concernant les risques liés à notre process	Ils sont en cours d'identification précoce	La première analyse est déjà terminée
Programmatique	Financement	CML5	P5.3	Concernant notre SEED capital (financement)	Il en est au stade de recherche	Nous y avons pleinement accédé
Programmatique	Aspects réglementaires	CML5	P5.4	Nos essais réglementaires nécessaires à l'investigation clinique sont	En cours de planification	Déjà réalisés
Programmatique	Gestion du Projet	CML5	P5.5	Concernant le plan de développement de notre solution,	Il est au stade d'idée	Il est entièrement défini et clairement détaillé
Programmatique	Gestion du Projet	CML5	P5.7	Concernant notre dossier de marquage CE	Il en est encore au stade d'idée	Son dépôt est déjà planifié ou réalisé
Programmatique	Financement	CML5	P5.8	Notre modélisation financière est	Au stade d'idée	Déjà achevée
Programmatique	Aspects réglementaires	CML6	P6.1	La connaissance du cadre réglementaire lié à l'utilisation des données est	Limitée à nos essais internes	Pleinement établie et omnisciente
Programmatique	Gestion du Projet	CML6	P6.2	Nos éléments projets et risques	Demeurent à l'identique depuis nos premiers essais	Ont déjà été mis à jour de nombreses fois
Programmatique	Financement	CML6	P6.3	Notre modélisation financière est	Réalisée ou moins	Pleinement implémentée
Programmatique	Financement	CML6	P6.4	Nos business model viables minimum sont	Au stade d'idée	Déjà identifiés et définis
Programmatique	Aspects réglementaires	CML6	P6.5	Notre dossier technique est	Toujours en cours de constitution précoce	Déjà déposé (CPP-ANSM)
Programmatique	Aspects réglementaires	CML6	P6.6	Notre documentation utilisateur est	Au stade de projet	Déjà conçue et opérationnelle
Programmatique	Aspects réglementaires	CML7	P7.1	Notre dossier de marquage CE	a été déposé ou moins	a déjà été obtenu
Programmatique	Gestion du Projet	CML7	P7.2	Nos partenariats de développement industriel	Sont toujours dans leur premier format	Ont déjà été révisés plusieurs fois
Programmatique	Aspects réglementaires	CML7	P7.3	Nous avons réalisé nos preuves d'équivalence prototype par change control	Pas du tout d'accord	Complètement d'accord
Programmatique	Gestion du Projet	CML7	P7.4	Les compétences marketing et commerciales dont nous avons besoins sont	En cours de théorisation	Clairement identifiées
Programmatique	Financement	CML7	P7.5	Concernant la production de notre Série A	Nous recherchons des fonds	Nous avons acquis tous les fonds nécessaires
Programmatique	Aspects réglementaires	CML7	P7.6	Nous avons déjà vérifiés et planifié nos exigences de mise à jour du dossier technique	Pas du tout d'accord	Complètement d'accord
Programmatique	Aspects réglementaires	CML7	P7.7	Nous avons déjà réalisés des essais réglementaires supplémentaires à ceux normalement nécessaires	Pas du tout d'accord	Complètement d'accord
Programmatique	Gestion du Projet	CML8	P8.1	Notre projet est clôturé	Pas du tout d'accord	Complètement d'accord
Programmatique	Aspects réglementaires	CML8	P8.2	Le cadre réglementaire est pris en compte pour la promotion de la solution	Pas du tout d'accord	Complètement d'accord
Programmatique	Financement	CML8	P8.3	Concernant la production de notre Série B	Nous recherchons des fonds	Nous avons acquis tous les fonds nécessaires
Programmatique	Financement	CML8	P8.4	Nos hypothèses économiques ont déjà été mises à jour avec les données de vie réelle	Pas du tout d'accord	Complètement d'accord
Programmatique	Aspects réglementaires	CML8	P8.5	Notre dosier d'obtention du remboursement est	En cours de constitution	Déjà déposé ou validé
Programmatique	Aspects réglementaires	CML8	P8.6	Notre dossier technique pour études complémentaires est	Non planifié	Déjà achevé
Programmatique	Aspects réglementaires	CML8	P8.7	Le cadre réglementaire lié à l'utilisation des données de nos études complémentaires est	En cours d'identification	Clairement défini
Programmatique	Aspects réglementaires	CML8	P8.8	Concernant nos études complémentaires, notre dossier d'obtention du remboursement est	Non planifié	Déjà déposé ou validé
Programmatique	Financement	CML8	P8.9	Concernant les fonds nécessaires pour nos études complémentaires	Nous ne recherchons pas de fonds	Nous avons acquis tous les fonds nécessaires
Programmatique	Aspects réglementaires	CML9	P9.1	Notre marquage CE	A été obtenu	A déjà été renouvelé
Programmatique	Gestion du Projet	CML9	P9.2	Nos partenaires de développement industriels sont	Stabilisés	Mis à jour périodiquement
Programmatique	Gestion du Projet	CML9	P9.3	Nous préparons déjà les prochaines générations de notre produit	Pas du tout d'accord	Complètement d'accord
Programmatique	Aspects réglementaires	CML9	P9.4	Nous réalisons une matériovigilance active	Pas du tout d'accord	Complètement d'accord
Programmatique	Aspects réglementaires	CML9	P9.5	Notre dossier technique est	Stabilisé	Mis à jour périodiquement
Trognon, 2023 (BMC Psychology, Additional File 2)
