# Supplementary material for: A computational validation for the health concept maturity levels questionnaire
Source: Front Psychol. 2026 Jan 26;16:1555014. doi: 10.3389/fpsyg.2025.1555014 (PMC12884647; doi:10.3389/fpsyg.2025.1555014)
Supplement: Supplementary file 2 [file Table_2.xlsx]

## Sheet: Feuille 1
CML Health Factor	Sub-factor	CML Level	Criterion ID	Item statement	Osgood Lower (1)	Osgood Upper (6)
Technology	Technical development	CML1	T1.1	The appropriate tools to meet the technical requirements are clearly identified	Not at all agree	Completely agree
Technology	Technical development	CML1	T1.2	We have assessed the existing competitive offers.	Not at all	Very finely
Technology	Technical development	CML1	T1.3	The initial strategy for rolling out the concept is	Unknown	Deployed
Technology	Intellectual Property	CML1	T1.4	Our understanding of the reference methodologies in terms of confidentiality and related to the project is	Parcel	Complete
Technology	Intellectual Property	CML1	T1.5	In our field, we have knowledge of existing patents.	Parcel	Complete
Technology	Technical development	CML2	T2.1	We have conducted "proof of concept" simulations for the essential functions.	Work initiation	Completed work
Technology	Technical development	CML2	T2.3	We have identified contemporary technological barriers.	Preliminarily	In an extensive manner
Technology	Data Management	CML2	T2.4	We have collected data for R&D.	Not at all	Collection completed
Technology	Intellectual Property	CML2	T2.5	Our principle patents are	In the project state	Filed
Technology	Technical development	CML2	T2.6	Among the principles applicable within the framework of our innovation, we have:	Identification of available options	Total focus
Technology	Technical development	CML3	T3.1	In the context of innovation, we are at the state of:	Theoretical formulation initiated	Functional simulation completed
Technology	Technical development	CML3	T3.2	The software architecture suitable for our innovation is:	Under identification process	Selected
Technology	Technical development	CML3	T3.3	The technological barriers constraining us are	Identified	Risen
Technology	Technical development	CML3	T3.4	For each technological brick, we have:	Theorized the mock-ups	Produces the mock-ups
Technology	Intellectual Property	CML3	T3.5	Our specific patents are	Nonexistent	Filed
Technology	Technical development	CML3	T3.6	Our proof of concept has been	Theorized	Performed in a laboratory
Technology	Data Management	CML3	T3.7	The structure of the software data is	Under investigation	Well-known
Technology	Technical development	CML4	T4.1	Regarding our technological bricks, we have	Design the mockups	Completed the hardware demonstrator
Technology	Data Management	CML4	T4.2	The question of data protection is	Under discussion	Fully resolved
Technology	Technical development	CML4	T4.3	Regarding the software part, we have:	Theorized the usage protocols	Assemble the software demonstrator
Technology	Technical development	CML4	T4.4	The technical risks are	Unknown	Fully taken into account
Technology	Intellectual Property	CML4	T4.5	We are convinced that the implementation of the solution is possible.	Not at all agree	Completely agree.
Technology	Data Management	CML5	T5.1	Data exploitation is	At the project stage	Completed
Technology	Intellectual Property	CML5	T5.2	Our improvement patents (for manufacturing, process) are:	Nonexistent	Filed
Technology	Technical development	CML5	T5.3	The partners able to deploy the solution are	Unknown	Selected
Technology	Technical development	CML5	T5.4	Our first prototype ("alpha") is:	At the project stage	Designed and manufactured
Technology	Technical development	CML5	T5.5	The implementation of the manufacturing procedures for the first prototype is complete.	In the stage of discussions	Known
Technology	Technical development	CML5	T5.6	At our current stage of progress, the functionalities of the solution are	Investigated	Known and frozen
Technology	Data Management	CML6	T6.1	Regarding our clinical studies, we are at the state	Project	Data analysis completed
Technology	Technical development	CML6	T6.2	Regarding our Alpha prototype, we are at the state	Design	Improvement of the production process
Technology	Intellectual Property	CML6	T6.3	Regarding clinical data, the question of intellectual property arises.	In the process of discussion	Resolved
Technology	Technical development	CML6	T6.4	In general and regarding our prototype, we are:	At work on the Alpha version	Already moved to a Beta version
Technology	Technical development	CML6	T6.5	Our technical file is:	Currently under design	Already consolidated
Technology	Technical development	CML7	T7.1	The industrialization of our solution is:	Scheduled	In progress
Technology	Technical development	CML7	T7.2	Our production chains	Under exploration	Allow the realization of pre-series
Technology	Technical development	CML7	T7.3	The functions provided by the software solution are	Considered	Fully automated
Technology	Data Management	CML7	T7.4	Data server access management is	Under discussion	Fully defined
Technology	Data Management	CML8	T8.1	The method of collecting usage data is	Still unknown	Setting up
Technology	Technical development	CML8	T8.2	Regarding our production capacity, we are currently in the state of	Produce pre-series	Industrial production
Technology	Technical development	CML8	T8.3	Regarding the development of the solution, we are currently at the stage of	Initial evaluation	Hardware and software troubleshooting and bug fixing
Technology	Data Management	CML8	T8.4	Regarding our clinical studies, we have:	Conducted a unique study	Analyzed supplementary study data
Technology	Technical development	CML9	T9.1	In general, our solution is:	Industrializable	Produced in series
Technology	Technical development	CML9	T9.2	The solution's life cycle is:	Theorized	Fully managed
Technology	Data Management	CML9	T9.3	Currently, the operational data of the solution are	Existing	Products
Technology	Intellectual Property	CML9	T9.4	Regarding competition, our approach is:	Passive	Focused on competitive intelligence
Technology	Data Management	CML9	T9.5	The real-life product life data is	Existing	Collected and processed
Need	Usage	CML1	B1.1	The social and public health context of our project is	Under study	Finely identified
Need	Usage	CML1	B1.2	The usage contexts and constraints of our solution are	Under study	Finely identified
Need	Market	CML1	B1.3	The socio-economic and/or medical issues surrounding our project are	Under study	Clearly defined
Need	Clinical proofs	CML1	B1.4	The observation methods of our active ingredient are	Under study	Clearly defined
Need	Usage	CML1	B1.5	Regarding our users and their surroundings, we can clearly speak of empowerment.	Not at all agree	Completely agree
Need	Market	CML1	B1.6	Our market literature review is complete.	Not at all agree	Completely agree
Need	Market	CML1	B1.7	The individual and collective needs of potential users are	Under study	Clearly defined
Need	Clinical proofs	CML1	B1.8	Our review of the clinical literature is comprehensive.	Not at all agree	Completely agree
Need	Usage	CML1	B1.9	We could describe our project environment as	In progress	Conducive to creativity and innovation
Need	Usage	CML2	B2.1	Our usability tests on the prototype are	Currently under development	Completed
Need	Uses	CML2	B2.2	The practical situations justifying the need are	Under study	Clearly qualified
Need	Market	CML2	B2.3	The need associated with our solution is clearly quantified.	Not at all agree	Completely agree
Need	Clinical proofs	CML2	B2.4	We have fully identified the medical need that our solution addresses.	Not at all agree	Completely agree
Need	Clinical proofs	CML2	B2.5	The action of our active ingredient is	Theorized	Proven in terms of concept
Need	Clinical proofs	CML2	B2.6	The experts in the clinical field related to our solution are	Under identification process	Clearly identified
Need	Market	CML2	B2.7	The value proposition of our solution is	Under study	Clearly identified
Need	Market	CML2	B2.8	We have thoroughly analyzed the market expectations of our target market.	Not at all agree	Completely agree
Need	Usage	CML3	B3.1	The needs and use cases have been analyzed in a multidisciplinary manner.	Not at all agree	Completely agree
Need	Usage	CML3	B3.2	Regarding usability testing, we are at the stage	Identification	Prioritization completed
Need	Usage	CML3	B3.3	Suitable usage scenarios have been developed.	Not at all agree	Completely agree
Need	Market	CML3	B3.4	The product is positioned and the expected impact.	Not at all agree	Completely agree
Need	Clinical proofs	CML3	B3.5	The medical need is	Suspected	Fully confirmed
Need	Clinical proofs	CML3	B3.6	Our pre-clinical tests are	At the design stage	Fully completed
Need	Usage	CML3	B3.8	The priority features to include in usability testing are	Under identification process	Fully identified
Need	Clinical proofs	CML3	B3.9	We can confirm that our clinical evaluation file has been initiated.	Not at all agree	Completely agree
Need	Market	CML4	B4.1	The priorities according to the target markets are	Completely unknown	Clearly identified
Need	Usage	CML4	B4.2	The medical use has been	Identified	Verified with experts
Need	Market	CML4	B4.3	The expected impact is	Unknown	Precisely quantified
Need	Usage	CML4	B4.4	The organizational dimension of the project is	Under characterization	Clearly characterized
Need	Market	CML4	B4.5	Regarding our business plan, we are at the stage	Market data collection	Market data supply
Need	Clinical proofs	CML4	B4.6	Our preliminary clinical trials have been conducted.	Not at all agree	Completely agree
Need	Market	CML4	B4.7	The accessible market has been validated according to its organizational prerequisites.	Not at all agree	Completely agree
Need	Usage	CML4	B4.8	Our UX/UI evaluations in the laboratory are	At the design stage	Fully completed
Need	Usage	CML4	B4.9	Our formative usability evaluations in simulated environments are	At the design stage	Fully completed
Need	Clinical proofs	CML4	B4.10	Our pre-clinical test results	Did not analyze at all.	Have been completely analyzed
Need	Clinical proofs	CML4	B4.11	Our clinical file is	Still in the initiation phase	Fully constituted
Need	Usage	CML5	B5.1	Our environment checks are conducted and monitored as usual.	At the project stage	Fully accomplished
Need	Usage	CML5	B5.2	Processes and diagrams for industrializing uses are	At the project stage	Clearly defined
Need	Market	CML5	B5.3	Our market access strategy is	At the project stage	Clearly identified
Need	Usage	CML5	B5.5	We could describe our relationship with healthcare professionals as	Remote	Conducive to sharing and support
Need	Clinical proofs	CML5	B5.7	Early consultation with health authorities regarding the clinical evaluation process.	Considered	Achieved
Need	Clinical proofs	CML6	B6.1	Regarding our pivotal clinical trials, we are currently at the stage	Project	Where the study report was written
Need	Market	CML6	B6.3	We have fully characterized the device based on usage surveys.	Not at all agree	Completely agree
Need	Market	CML6	B6.4	Our minimum viable product is	Considered	Clearly defined
Need	Uses	CML6	B6.5	Usability, acceptability, and user experience are	Theorized	Clearly evaluated
Need	Clinical proofs	CML6	B6.6	Our confirmatory clinical protocol for CE marking clinical investigation is.	In the project state	Fully written
Need	Market	CML6	B6.7	Our business plan implementation strategy is	In the project state	Fully identified
Need	Clinical proofs	CML7	B7.1	Our multi-center clinical trials are	At the project stage	Fully completed
Need	Usage	CML7	B7.2	Our pre-series ecological assessments are	Considered	Fully completed
Need	Usage	CML7	B7.3	The product perception is	Theorized	Clearly analyzed and situated
Need	Market	CML7	B7.4	Our marketing elements (deployment, export, ...) are	Theorized	Clearly identified
Need	Market	CML7	B7.5	Regarding the export, we are...	In preparation	Fully prepared
Need	Usage	CML8	B8.1	Our real-life usage/environment tests are	At the project stage	Completed
Need	Market	CML8	B8.2	Promotion, advertising and meeting with promoters or experts	At the project stage	Already in progress
Need	Clinical proofs	CML8	B8.3	Our additional clinical trials are	Not considered	Completed
Need	Market	CML8	B8.4	Based on our usage studies, we have	Started producing results	Already implemented communication strategies
Need	Usage	CML8	B8.5	The social acceptability of our project is	Theorized	Thoroughly studied
Need	Usage	CML8	B8.6	The organizational impacts of our project are	Theorized	Clearly estimated
Need	Clinical proofs	CML8	B8.7	Our medical-economic studies are	Still in the project phase	Fully analyzed
Need	Usage	CML8	B8.8	We have assessed the organizational impacts in terms of Article 51.	Not at all agree	Completely agree
Need	Usage	CML8	B8.9	Regarding our organizational impact studies	They are in the project stage.	We have conducted additional studies.
Need	Market	CML8	B8.10	The economic assumptions based on our real-life data are	Always the same as in their initial definition	Adequately updated
Need	Market	CML8	B8.11	Our go-to-market strategies by client typology are	In the project state	Already well refined
Need	Usage	CML9	B9.1	Real-world usage testing	They have already been completed at the final stage.	They continued
Need	Clinical proofs	CML9	B9.2	We conduct PROM (Patient Reported Outcome Measure) quality monitoring.	Not at all agree	Completely agree
Need	Uses	CML9	B9.3	We conduct PREM (Patient Reported Experience Measure) quality monitoring.	Not at all agree	Completely agree
Need	Usage	CML9	B9.4	The user's modes of appropriation are	Theorized	Already analyzed
Need	Clinical proofs	CML9	B9.5	We have defined new indications for our device or reevaluated its price.	Not at all agree	Completely agree
Need	Market	CML9	B9.6	Our product is	At an early stage of prototype development	Marketed and sold in various markets
Programmatic	Funding	CML1	P1.1	Our project team is	Being formed	Fully implemented
Programmatic	Regulation	CML1	P1.2	The regulatory framework surrounding our project is	In the process of theorizing	Clearly known and defined
Programmatic	Project Management	CML1	P1.3	Our project is	At the planning stage	Fully planned or in progress
Programmatic	Project Management	CML1	P1.4	Our team of evaluators is	In the process of early identification	Fully identified or established
Programmatic	Project Management	CML1	P1.5	The potential contributors to the project are	In the process of early identification	Fully identified or established
Programmatic	Project Management	CML1	P1.6	The project manager is	In the process of early identification	Fully identified or established
Programmatic	Funding	CML1	P1.7	Our sources of funding are	In the process of early identification	Fully identified or established
Programmatic	Funding	CML1	P1.8	Our R&D financing plan is	In the process of theorizing	Running
Programmatic	Project Management	CML2	P2.1	The beneficial collaborations surrounding our project are	In the process of early identification	Already organized
Programmatic	Project Management	CML2	P2.2	Regarding our project risks,	They are currently being evaluated.	The first analysis is already completed.
Programmatic	Funding	CML2	P2.3	About our business plan,	He is in the process of theorizing.	The prefiguration is completed.
Programmatic	Project Management	CML2	P2.4	The required expertise (external and internal) is	In the process of early identification	Clearly defined
Programmatic	Regulation	CML2	P2.5	Regarding the general requirements for safety and performance.	They are currently being evaluated.	The first analysis is already completed.
Programmatic	Regulation	CML2	P2.6	Regarding the ethical aspects surrounding our concept	They are currently being evaluated.	They are clearly identified and defined.
Programmatic	Regulation	CML2	P2.7	Regarding the confirmed GDPR and data management of our project.	She is in the process of theorizing.	She is fully confirmed.
Programmatic	Regulation	CML3	P3.1	The regulatory constraints of our project are	Under evaluation	Clearly defined
Programmatic	Project Management	CML3	P3.2	Our project elements have already been updated.	Not at all agree	Completely agree.
Programmatic	Project Management	CML3	P3.3	We have conducted test beds (testing laboratories).	Not at all agree	Completely agree.
Programmatic	Funding	CML3	P3.4	Regarding the financing plan for our demonstrator	It is not at all constituted.	It is already completed.
Programmatic	Regulation	CML3	P3.5	Regarding our Product risks,	They are currently being evaluated.	The first analysis is already completed.
Programmatic	Project Management	CML4	P4.1	Regarding the first section of the product development plan.	He is in the process of theorizing.	It is fully completed.
Programmatic	Project Management	CML4	P4.2	Our exploratory plan for clinical investigation and usage	In the process of early identification	Fully completed
Programmatic	Regulation	CML4	P4.3	The ethical analysis of our product is	At the stage of initial analysis	Fully completed
Programmatic	Funding	CML4	P4.4	Our business plan is	Still in the initial analysis stage.	Has already been formalized
Programmatic	Regulation	CML4	P4.5	The analysis of risks related to the Product is.	At the stage of initial analysis	Fully completed
Programmatic	Project Management	CML4	P4.6	The additional skills required to successfully carry out our project are	In the process of early identification	Already identified and acquired
Programmatic	Project Management	CML4	P4.7	The project risks, schedule, and budget have been updated according to the clinical investigation plan.	Not at all agree	Completely agree
Programmatic	Regulation	CML4	P4.8	Our technical file for CE marking is	At the idea stage	Already in progress or more
Programmatic	Project Management	CML5	P5.1	Regarding our industrial development partnerships	They are at the idea stage.	They are already fully formed.
Programmatic	Project Management	CML5	P5.2	Regarding the risks associated with our process	They are in the early stages of identification.	The first analysis is already completed.
Programmatic	Funding	CML5	P5.3	Regarding our SEED capital (financing)	He is at the research stage.	We have fully accessed it.
Programmatic	Regulation	CML5	P5.4	Our regulatory trials required for clinical investigation are	In the planning stage	Already completed
Programmatic	Project Management	CML5	P5.5	Regarding the development plan for our solution,	He is at the idea stage.	It is fully defined and clearly detailed.
Programmatic	Project Management	CML5	P5.7	Regarding our CE marking file	He is still at the idea stage.	His deposit is already planned or completed.
Programmatic	Funding	CML5	P5.8	Our financial modeling is	At the idea stage	Already completed
Programmatic	Regulation	CML6	P6.1	Knowledge of the regulatory framework related to data usage is essential in a professional context.	Limited to our internal tests	Fully established and all-knowing
Programmatic	Project Management	CML6	P6.2	Our project elements and risks	Remain unchanged since our first attempts.	Have already been updated numerous times
Programmatic	Funding	CML6	P6.3	Our financial modeling is	Achieved or less	Fully implemented
Programmatic	Funding	CML6	P6.4	Our minimum viable business models are	At the idea stage	Already identified and defined
Programmatic	Regulation	CML6	P6.5	Our technical file is	Still in the early stages of formation	Already submitted (CPP-ANSM)
Programmatic	Regulation	CML6	P6.6	Our user documentation is	At the project stage	Already designed and operational
Programmatic	Regulation	CML7	P7.1	Our CE marking file	has been deposited or less	has already been obtained
Programmatic	Project Management	CML7	P7.2	Our industrial development partnerships	Always remain in their original format	Have already been revised several times
Programmatic	Regulation	CML7	P7.3	We have demonstrated the equivalence of our prototype through change control.	Not at all agree	Completely agree
Programmatic	Project Management	CML7	P7.4	The marketing and sales skills we need are	In the process of theorizing	Clearly identified
Programmatic	Funding	CML7	P7.5	Regarding the production of our Series A	We are seeking funding.	We have acquired all the necessary funds.
Programmatic	Regulation	CML7	P7.6	We have already verified and planned our technical file update requirements.	Not at all agree	Completely agree
Programmatic	Regulation	CML7	P7.7	We have already conducted additional regulatory tests beyond those normally required.	Not at all agree	Completely agree
Programmatic	Project Management	CML8	P8.1	Our project is closed.	Not at all agree	Completely agree
Programmatic	Regulation	CML8	P8.2	The regulatory framework is taken into account for the promotion of the solution.	Not at all agree	Completely agree
Programmatic	Funding	CML8	P8.3	Regarding the production of our B Series	We are seeking funding.	We have acquired all the necessary funds.
Programmatic	Funding	CML8	P8.4	Our economic assumptions have already been updated with real-life data.	Not at all agree	Completely agree
Programmatic	Regulation	CML8	P8.5	Our reimbursement application file	Being formed	Already filed or approved
Programmatic	Regulation	CML8	P8.6	Our technical file for additional studies	Unplanned	Already completed
Programmatic	Regulation	CML8	P8.7	The regulatory framework related to the use of data from our supplementary studies is	Under identification process	Clearly defined
Programmatic	Regulation	CML8	P8.8	Regarding our additional studies, our reimbursement application file is	Unplanned	Already filed or approved
Programmatic	Funding	CML8	P8.9	Regarding the funds required for our further studies	We are not seeking funds.	We have acquired all the necessary funds.
Programmatic	Regulation	CML9	P9.1	Our CE marking	Has been obtained	Has already been renewed
Programmatic	Project Management	CML9	P9.2	Our industrial development partners are	Stabilized	Periodically updated
Programmatic	Project Management	CML9	P9.3	We are already preparing the next generations of our product.	Not at all agree	Completely agree
Programmatic	Regulation	CML9	P9.4	We carry out active material vigilance.	Not at all agree	Completely agree
Programmatic	Regulation	CML9	P9.5	Our technical file is	Stabilized	Periodically updated
Trognon, 2023 (BMC Psychology, Additional File 3)
